# Supplementary material for: Normal and Cystic Fibrosis Human Bronchial Epithelial Cells Infected with Pseudomonas aeruginosa Exhibit Distinct Gene Activation Patterns
Source: PLoS One. 2015 Oct 20;10(10):e0140979. doi: 10.1371/journal.pone.0140979 (PMC4618526; doi:10.1371/journal.pone.0140979)
Supplement: S1 Table — (XLSX) [file pone.0140979.s001.xlsx]

## Sheet: up-regulated genes CTRL cells
ID	Gene Name	0h	4h	FC	adjpBH	0h	6h	FC	adjpBH
ENSG00000173110	HSPA6	33	206	4.9	1.5e-08	33	822	18.2	3e-36
ENSG00000127528	KLF2	62	204	3.1	0.0008	62	583	8.3	1.3e-17
ENSG00000165507	C10orf10					121	800	6.3	1.7e-14
ENSG00000124391	IL17C					8	75	5.3	3.1e-06
ENSG00000253522	MIR146A					41	262	5.2	2.7e-09
ENSG00000137745	MMP13					175	996	4.8	1.4e-20
ENSG00000156804	FBXO32					338	1259	3.8	6.5e-10
ENSG00000115009	CCL20					583	2094	3.7	1.6e-08
ENSG00000128165	ADM2					372	1278	3.4	0.00011
ENSG00000126368	NR1D1					940	3232	3.3	4e-12
ENSG00000166046	TCP11L2					158	594	3.3	4.4e-07
ENSG00000128965	CHAC1					1120	3780	3.2	0.00026
ENSG00000151012	SLC7A11					7131	22568	3.1	2.1e-05
ENSG00000023445	BIRC3					598	1862	3	4.5e-08
ENSG00000232810	TNF					348	1001	2.9	4e-06
ENSG00000143878	RHOB					4156	11220	2.8	1.4e-10
ENSG00000167207	NOD2					115	322	2.7	5.8e-08
ENSG00000246740	CTD-2382E5.1					99	193	2.7	0.00021
ENSG00000204389	HSPA1A					1264	3529	2.7	7.2e-06
ENSG00000255735	AC110619.1					129	372	2.6	1.3e-05
ENSG00000177694	NAALADL2					63	175	2.6	2.1e-05
ENSG00000181634	TNFSF15					392	1182	2.6	2.1e-05
ENSG00000094755	GABRP					190	457	2.6	0.0001
ENSG00000185215	TNFAIP2					2210	4866	2.6	2.1e-07
ENSG00000167074	TEF					444	1312	2.6	1.1e-05
ENSG00000168209	DDIT4					9314	26672	2.6	4e-05
ENSG00000269926	RP11-442H21.2					4895	14279	2.6	0.00018
ENSG00000049246	PER3					312	934	2.5	3.7e-05
ENSG00000164463	CREBRF					206	568	2.5	0.00021
ENSG00000105327	BBC3					253	671	2.5	1.1e-05
ENSG00000182463	TSHZ2					88	242	2.5	0.0002
ENSG00000138670	RASGEF1B					294	712	2.5	1.8e-09
ENSG00000049247	UTS2					50	158	2.5	0.00095
ENSG00000113739	STC2					5199	13920	2.5	0.00059
ENSG00000218416	AC110619.2					205	526	2.4	5.7e-06
ENSG00000109193	SULT1E1					152	424	2.4	0.00035
ENSG00000163435	ELF3					3080	6308	2.4	0.00053
ENSG00000157765	SLC34A2					38	108	2.4	0.0009
ENSG00000249007	RP11-510N19.5					916	1788	2.4	0.00057
ENSG00000057657	PRDM1					2609	5394	2.4	0.00041
ENSG00000113369	ARRDC3					752	1729	2.4	0.00013
ENSG00000204390	HSPA1L					126	292	2.3	7.7e-09
ENSG00000101187	SLCO4A1					256	632	2.3	7.9e-06
ENSG00000100906	NFKBIA					6684	14633	2.3	1.7e-10
ENSG00000144452	ABCA12					2610	6095	2.3	2.5e-05
ENSG00000073910	FRY					68	157	2.3	0.0001
ENSG00000159208	C1orf51					253	693	2.3	3.5e-05
ENSG00000135374	ELF5					96	262	2.3	0.00042
ENSG00000081041	CXCL2					4944	11637	2.3	1.3e-07
ENSG00000078114	NEBL					1140	2934	2.2	0.00024
ENSG00000196517	SLC6A9					3889	7609	2.2	3.6e-12
ENSG00000130513	GDF15					282	702	2.2	0.0001
ENSG00000187122	SLIT1					260	636	2.2	6.8e-05
ENSG00000109654	TRIM2					1186	2909	2.2	0.00044
ENSG00000125285	SOX21					82	185	2.2	0.0001
ENSG00000116852	KIF21B					210	455	2.1	0.00049
ENSG00000172927	MYEOV					228	524	2.1	5.7e-06
ENSG00000188089	PLA2G4E					1546	2434	2.1	2.3e-08
ENSG00000069399	BCL3					1389	3106	2.1	6.7e-05
ENSG00000164949	GEM					77	166	2.1	0.00064
ENSG00000184985	SORCS2					136	319	2.1	0.00041
ENSG00000159527	PGLYRP3					122	278	2.1	6.1e-06
ENSG00000072571	HMMR					1230	2338	2.1	0.00057
ENSG00000064300	NGFR					194	420	2.1	0.00039
ENSG00000103089	FA2H					250	423	2.1	0.00044
ENSG00000147852	VLDLR					1488	3151	2.1	2.6e-06
ENSG00000108691	CCL2					120	281	2.1	0.00018
ENSG00000132326	PER2					912	1966	2.1	1.1e-08
ENSG00000105289	TJP3					64	138	2	0.00025
ENSG00000124882	EREG					9702	20267	2	0.00042
ENSG00000148773	MKI67					15330	28813	2	0.00097
ENSG00000163874	ZC3H12A					4630	9844	2	1.7e-05
ENSG00000166851	PLK1					2555	4902	2	3.1e-06
ENSG00000162891	IL20					80	168	2	0.00019
ENSG00000115163	CENPA					782	1510	2	1.9e-14

## Sheet: down-regulated genes CTRL cells
ID	Gene Name	0h	4h	FC	adjpBH	0h	6h	FC	adjpBH
ENSG00000270681	RP11-372K14.2	30	11	0.39	0.00014
ENSG00000186310	NAP1L3	36	13	0.39	0.00087
ENSG00000137834	SMAD6					255	98	0.36	1.8e-05
ENSG00000144354	CDCA7					5075	2247	0.46	2.8e-05
ENSG00000120738	EGR1	10755	4110	0.4	0.00019	10755	4988	0.46	0.00093
ENSG00000165244	ZNF367					3166	1580	0.51	9.5e-10

## Sheet: upreg genes CF vs CTRL
ID Ensembl	Gene Name	CTRL 0h	CF 0h	FC	adjpBH	CTRL 2h	CF 2h	FC	adjpBH	CTRL 4h	CF 4h	FC	adjpBH	CTRL 6h	CF 6h	FC	adjpBH
ENSG00000104368	PLAT					823	1512	2	0.00025
ENSG00000254099	AC005740.5					50	106	2	0.00093
ENSG00000145777	TSLP					77	163	2.1	0.00034
ENSG00000119917	IFIT3					169	426	2.2	0.0002
ENSG00000164176	EDIL3					264	648	2.2	0.00017
ENSG00000222047	C10orf55					4875	9841	2.2	0.00099
ENSG00000112137	PHACTR1					31	73	2.3	0.00021
ENSG00000237807	RP11-400K9.4					20	60	2.6	6.4e-05
ENSG00000136869	TLR4					230	568	2.7	0.00098
ENSG00000144821	MYH15					12	28	3	0.00011
ENSG00000253308	RP1-170O19.17					0	135	126.7	6e-07
ENSG00000236453	AC003092.1									14	26	2.4	0.00078
ENSG00000079931	MOXD1									20	44	2.6	8.2e-05
ENSG00000099937	SERPIND1									14	40	3.1	1.1e-06
ENSG00000159261	CLDN14									9	30	3.1	9.7e-06
ENSG00000139329	LUM									6	30	3.3	0.00037
ENSG00000133169	BEX1									14	32	3.5	0.00076
ENSG00000234482	RP11-433J22.2									2	10	4.5	0.00033
ENSG00000126262	FFAR2									0	8	7.3	0.00018
ENSG00000266750	MIR4645									0	8	8.4	0.00043
ENSG00000077150	NFKB2													6390	12788	2	0.00029
ENSG00000134508	CABLES1													178	312	2	0.00063
ENSG00000100906	NFKBIA													14633	29633	2	5.6e-08
ENSG00000156966	B3GNT7													304	595	2.1	0.00049
ENSG00000157601	MX1													282	519	2.1	7.5e-05
ENSG00000125845	BMP2													2185	4544	2.1	1.8e-07
ENSG00000182866	LCK													64	129	2.1	0.00042
ENSG00000147889	CDKN2A													556	1215	2.1	0.00067
ENSG00000234961	RP11-124N14.3													4412	7608	2.1	0.00043
ENSG00000184557	SOCS3													4022	6880	2.1	4.8e-05
ENSG00000161544	CYGB													9314	18619	2.2	0.00037
ENSG00000185885	IFITM1													333	765	2.2	0.00093
ENSG00000164949	GEM													166	377	2.2	0.00013
ENSG00000268895	A1BG-AS1													102	230	2.2	0.00098
ENSG00000127920	GNG11													227	431	2.2	0.0009
ENSG00000205403	CFI													30	59	2.3	4.9e-05
ENSG00000095752	IL11													1610	3506	2.3	4.2e-06
ENSG00000118990	GLRXP3													50	76	2.3	0.00074
ENSG00000118849	RARRES1													30	69	2.3	1.1e-05
ENSG00000154133	ROBO4													118	284	2.3	0.00094
ENSG00000175040	CHST2													929	2044	2.3	9.9e-08
ENSG00000122254	HS3ST2													2059	4142	2.3	9.9e-05
ENSG00000161010	C5orf45													12786	31492	2.3	0.00012
ENSG00000132821	VSTM2L													302	720	2.3	0.00024
ENSG00000161011	SQSTM1													22177	54974	2.3	1e-05
ENSG00000081041	CXCL2													11637	22174	2.3	1.6e-08
ENSG00000123095	BHLHE41													162	360	2.4	2.2e-09
ENSG00000125730	C3													2938	6556	2.4	5.9e-06
ENSG00000253210	RP11-809O17.1													18	36	2.5	0.00035
ENSG00000169242	EFNA1													6340	16438	2.5	5.1e-06
ENSG00000134463	ECHDC3													145	500	2.6	6.7e-05
ENSG00000132481	TRIM47													1340	3300	2.6	8.9e-06
ENSG00000197249	SERPINA1													145	341	2.7	0.00093
ENSG00000254991	RP13-631K18.3													17	42	2.7	1.5e-05
ENSG00000162891	IL20													168	460	2.7	1e-09
ENSG00000105327	BBC3													671	2027	2.7	9e-07
ENSG00000107551	RASSF4													159	350	2.7	1.7e-09
ENSG00000259727	RP11-1069G10.2													26	64	2.8	0.00018
ENSG00000243649	CFB													1134	3356	2.8	0.00087
ENSG00000163734	CXCL3													5566	9869	2.8	1e-08
ENSG00000125347	IRF1													2295	6256	2.9	4.9e-09
ENSG00000172602	RND1													1361	4226	2.9	4.1e-05
ENSG00000197043	ANXA6													1196	3195	2.9	1.5e-05
ENSG00000148965	SAA4													34	80	3	0.00061
ENSG00000173110	HSPA6													822	2311	3.1	7.5e-05
ENSG00000185338	SOCS1													140	470	3.2	6.9e-06
ENSG00000162511	LAPTM5													120	320	3.3	0.00013
ENSG00000127528	KLF2													583	2112	3.3	4.1e-05
ENSG00000121068	TBX2													8	30	3.3	0.00013
ENSG00000100985	MMP9													602	2623	3.4	7.5e-05
ENSG00000235947	EGOT													13	41	3.5	0.00043
ENSG00000253741	CTD-2292P10.4													132	444	3.5	0.00068
ENSG00000204044	RP11-465L10.10													134	667	3.5	0.00037
ENSG00000008517	IL32													1640	5811	3.5	1.9e-05
ENSG00000268533	AC004076.7													23	86	3.6	0.0003
ENSG00000100453	GZMB													13	56	3.7	0.00021
ENSG00000236841	AC007750.5													11	42	3.8	0.00059
ENSG00000147168	IL2RG													7	36	4	0.00013
ENSG00000257202	RP11-512N21.3													16	70	4	0.00019
ENSG00000227534	RP3-323B6.1													21	89	4	5.5e-05
ENSG00000102794	IRG1													12	37	4	0.0005
ENSG00000254943	RP11-664I21.6													5	18	4.2	0.00042
ENSG00000238117	AP004372.1													2	12	4.2	0.00061
ENSG00000237927	RP3-393E18.2													8	44	4.5	0.00019
ENSG00000027869	SH2D2A													77	341	4.5	5.2e-06
ENSG00000163121	NEURL3													51	242	4.5	4.2e-07
ENSG00000227507	LTB													28	144	4.9	6.5e-05
ENSG00000164400	CSF2													971	3019	5	1.1e-10
ENSG00000273259	RP11-986E7.7													192	936	5.3	1.3e-05
ENSG00000196136	SERPINA3													220	1057	5.3	9.6e-06
ENSG00000143556	S100A7													219	957	5.6	1.1e-05
ENSG00000215174	RP13-487C10.1													6	26	5.7	0.00033
ENSG00000161570	CCL5													7	55	6.2	0.00018
ENSG00000187479	C11orf96													46	296	7.2	3.3e-08
ENSG00000135502	SLC26A10	12	27	2.3	0.00045	5	20	3.7	0.00011
ENSG00000233455	RP4-667H12.4	23	36	2.6	9.1e-05	18	44	4	1e-06
ENSG00000187010	RHD	6	12	3.3	6.9e-05	5	14	5.1	2.4e-05
ENSG00000224976	PARP4P2	13	24	2.6	0.00094	9	30	4.3	5.9e-05	17	30	3.1	0.00072
ENSG00000162782	TDRD5	2	23	7	3.8e-09	2	15	7.9	0.00015	1	19	11.4	1.2e-07
ENSG00000153132	CLGN					105	170	2.4	9.7e-05	55	99	2.3	0.0003
ENSG00000265096	C1QTNF1-AS1					3	14	4.9	0.00046	6	19	3.4	0.00064
ENSG00000213886	UBD									5	16	4.1	0.00093	8	44	6.8	5e-07
ENSG00000170054	SERPINA9									3	16	4	0.0003	1	24	6.6	7e-06
ENSG00000179817	MRGPRX4									3	15	4.1	0.0002	4	22	6.6	7.6e-06
ENSG00000124391	IL17C									6	43	6.1	2.3e-05	75	307	5.8	7.3e-06
ENSG00000267607	CTD-2369P2.8									746	2337	3.2	0.00036	1214	6242	5.2	3.4e-08
ENSG00000173918	C1QTNF1									944	2272	2.6	0.00074	1048	3577	3.7	3.2e-07
ENSG00000259007	RP11-463J10.3									5	17	3.2	0.00036	5	18	3.6	0.00053
ENSG00000160886	LY6K									265	709	3	0.00097	246	823	3.6	5.9e-05
ENSG00000166670	MMP10									1264	4038	2.8	8.4e-07	1643	6342	3.5	3.3e-10
ENSG00000253311	AC011343.1									4	18	4.1	8.1e-06	6	24	3.5	0.00028
ENSG00000179046	TRIML2									103	225	2.2	0.00018	88	284	3.1	1.8e-08
ENSG00000166922	SCG5									183	430	2.2	0.00021	159	497	2.9	2.5e-07
ENSG00000104081	BMF									46	118	2.6	8e-06	86	253	2.9	2.7e-07
ENSG00000156804	FBXO32									376	957	2.7	4.9e-05	1259	3074	2.6	7.5e-05
ENSG00000148344	PTGES									779	1816	2.6	9.3e-05	1040	2254	2.5	0.00016
ENSG00000255824	AL590369.1									556	1295	2.6	0.00047	778	1701	2.5	0.00056
ENSG00000255398	HCAR3									390	866	2.5	4e-06	488	1150	2.4	5.8e-06
ENSG00000233117	LINC00702									15	41	2.6	3.3e-06	15	36	2.4	0.00056
ENSG00000134339	SAA2									795	1449	2.2	0.00062	997	2034	2.4	5.2e-05
ENSG00000256249	RP11-324E6.6									220	452	2.3	0.00095	293	668	2.4	0.00029
ENSG00000026025	VIM									25128	35146	1.6	0.00087	23572	41397	2.2	1.1e-09
ENSG00000111859	NEDD9									1616	3506	2.1	8.8e-06	2570	5434	2.2	3.6e-06
ENSG00000206073	SERPINB4									1374	2083	1.6	0.00011	1336	2938	2.2	3.7e-11
ENSG00000143878	RHOB									5876	10954	1.9	0.00033	11220	25271	2.1	6.2e-06
ENSG00000240476	LINC00973									78	150	2	7.2e-05	87	166	1.9	0.00057
ENSG00000184012	TMPRSS2					9	28	4	0.00013	14	33	3.6	2.7e-05	16	56	4	1.3e-05
ENSG00000176692	FOXC2					20	66	3.6	1.4e-06	31	68	2.5	0.00026	28	65	2.6	0.00027
ENSG00000122641	INHBA					7024	14154	2.3	9e-05	5788	13880	2.7	2.2e-06	12608	28268	2.6	2.2e-06
ENSG00000023445	BIRC3					555	1024	2.3	0.00013	801	1436	2.1	0.00057	1862	3657	2.5	1.4e-05
ENSG00000163735	CXCL5					7358	12522	2.3	0.00038	7143	13265	2.3	0.00032	9702	19462	2.8	1.9e-06
ENSG00000173077	DEC1					58	143	2.2	0.00011	36	128	3.3	2.2e-10	59	144	2.3	3.9e-05
ENSG00000133110	POSTN					2803	4962	2	5e-05	1575	2876	2.4	6.8e-08	1506	3176	2.5	4.6e-08
ENSG00000112096	SOD2					13289	22376	1.7	9.8e-05	11469	22060	2	1.3e-07	16451	44018	2.6	1.5e-15
ENSG00000148677	ANKRD1	828	1266	1.7	4.9e-06	734	1212	1.6	6.2e-05	474	1347	3.1	2.1e-26	566	1504	2.8	4.5e-20
ENSG00000132185	FCRLA	79	128	1.9	0.00016	67	125	2.2	2.8e-05	60	143	2.5	5.8e-08	65	168	2.8	8.4e-09
ENSG00000184185	KCNJ12	60	114	1.9	6.9e-05	51	134	2.6	5.2e-08	41	121	2.8	1.1e-10	52	150	2.9	2.1e-09
ENSG00000255400	RP13-631K18.5	7	14	2.5	0.00099	6	26	4.8	1.6e-06	7	20	3.7	1e-05	8	20	3.2	0.00081
ENSG00000104725	NEFL	146	295	2.1	3.6e-07	150	301	2.1	4.6e-06	111	306	2.8	4.5e-12	132	471	3.2	1.6e-14
ENSG00000218803	GSTM2P1	34	84	2.1	1.3e-05	49	138	2.3	1.1e-05	32	112	2.6	2.6e-08	31	122	3.3	2.4e-09
ENSG00000136167	LCP1	183	364	2.4	6.8e-06	175	379	2.6	1.4e-05	178	459	3.7	9.9e-11	191	527	3.6	1.6e-09
ENSG00000255282	WTAPP1	139	314	2.4	1.9e-05	102	376	3.4	6e-08	136	738	4	7.7e-12	221	761	3.6	7e-10
ENSG00000162892	IL24	1223	2501	2.3	4.1e-10	845	2030	2.4	2.2e-09	1266	3242	2.5	9.6e-11	1759	6946	3.8	1.6e-23
ENSG00000056558	TRAF1	1083	2252	2.4	4.1e-06	817	2078	2.4	3e-05	1257	3559	2.7	7e-07	1455	5869	4	2.2e-13
ENSG00000197415	VEPH1	23	62	3.1	1.5e-14	21	87	4.7	2.1e-18	24	82	4	7.4e-21	31	112	4.2	5.7e-18
ENSG00000115009	CCL20	583	1489	3	7.7e-07	648	2226	4	1.1e-08	640	2128	4.3	5.2e-10	2094	6862	4.3	4.3e-10
ENSG00000253522	MIR146A	41	96	3.1	4.1e-05	49	140	4.9	1.3e-06	69	135	3.1	0.00077	262	719	4.4	4.9e-07
ENSG00000100311	PDGFB	321	688	2.5	2.3e-07	286	1033	3.5	4.1e-11	338	1228	3.7	1.8e-12	385	1755	4.5	2.1e-16
ENSG00000137745	MMP13	175	332	2.2	6.3e-06	129	310	2.8	1.1e-07	282	918	3.8	9.1e-15	996	3601	4.6	1e-19
ENSG00000173391	OLR1	82	201	3	4.7e-17	0	237	97.9	8.7e-12	83	233	3.4	1.9e-19	138	560	4.9	3.2e-31
ENSG00000179826	MRGPRX3	130	284	2.5	1.4e-06	142	394	2.9	4.7e-07	109	456	4	5.2e-13	118	597	4.9	9.3e-16
ENSG00000090339	ICAM1	1873	4645	2.7	3.9e-06	2439	6029	2.8	3e-05	2284	7882	3.8	2.8e-09	3659	16428	4.9	2.9e-13
ENSG00000108691	CCL2	120	276	2.6	1.8e-09	128	219	2.1	0.00017	164	383	2.9	1.4e-10	281	1040	5	2.4e-24
ENSG00000232810	TNF	348	613	2.4	6.1e-05	287	766	3.2	2e-06	293	729	3.5	9.3e-08	1001	4136	5	3.9e-13
ENSG00000050730	TNIP3	64	234	3.6	9.7e-11	70	223	3.9	2.8e-09	59	277	5.4	2.3e-15	95	441	5.3	7.9e-14
ENSG00000196611	MMP1	3862	10060	3.1	7.7e-06	3116	11831	3.1	0.00033	3662	19868	5.1	5.2e-09	4952	28112	5.8	1.1e-10
ENSG00000163661	PTX3	75	158	2.8	1.2e-11	52	166	4.2	2.7e-16	70	198	3.6	5.9e-17	94	448	6.2	2.9e-30
ENSG00000178860	MSC	42	182	4.4	1.1e-10	60	206	4.1	3.7e-07	42	232	5.4	3.9e-11	62	562	9.2	4.9e-18
ENSG00000123610	TNFAIP6	10	35	4.6	1.6e-07	11	46	6.1	6.4e-06	11	73	9.4	4.7e-11	30	232	9.6	1e-11
ENSG00000225813	AC009299.4	0	24	9	3.2e-08	0	20	15.2	1e-05	1	17	6.8	0.00085	1	37	9.7	4.3e-05
ENSG00000108342	CSF3	528	1375	6	2.3e-13	662	1401	4.6	6.3e-07	379	1076	5.9	9.9e-10	1129	4243	11.4	2.9e-18
ENSG00000130477	UNC13A	6	48	6.6	1.1e-17	14	52	4.6	2.9e-08	12	79	7.5	1.2e-18	10	121	12.6	1.1e-21
ENSG00000260246	AC000032.2	0	23	49.4	1.1e-09	0	38	74.8	1.7e-08	0	41	82.1	3e-09	0	41	86.7	7.1e-10
ENSG00000134184	GSTM1	0	128	63	3.5e-17	67	161	2.3	4.9e-12	0	218	130.9	4.9e-15	0	216	90.8	4.1e-13
ENSG00000259352	RP11-109D20.2	145	137	2.1	8.9e-05	109	167	3.3	5.2e-10	127	152	2.7	2.2e-07	128	152	2.5	3.8e-06
ENSG00000166923	GREM1	79	254	2.5	6.5e-05	48	253	3.3	3.9e-06	45	205	3.8	2.1e-08	44	161	3	5.9e-05
ENSG00000260861	RP4-576H24.4	11	32	5.8	6.4e-14	1	32	18.6	4.7e-13	11	31	5.5	2.9e-10	13	32	4.7	6.9e-07
ENSG00000154096	THY1	14	44	4.7	1.1e-08	20	51	4.8	1.5e-05	12	44	6.2	1.8e-08	14	49	7.2	2.3e-08
ENSG00000110347	MMP12	100	501	4.5	2.4e-24	89	497	5	1.2e-22	82	508	5.9	3.4e-30	76	650	8.2	2.1e-36
ENSG00000101307	SIRPB1	76	224	13.4	3.5e-31	27	234	23.6	1.2e-28	78	251	13.6	9.4e-25	62	183	9.8	1.5e-16
ENSG00000235559	NOL5BP	34	120	8.1	1.9e-10	37	120	7.8	8.8e-06	30	90	9.7	1e-07	22	97	12.9	7.7e-09

## Sheet: down reg genes CF vs CTRL
ID Ensembl	Gene Name	CTRL 0h	CF 0h	FC	adjpBH	CTRL 2h	CF 2h	FC	adjpBH	CTRL 4h	CF 4h	FC	adjpBH	CTRL 6h	CF 6h	FC	adjpBH
ENSG00000267815	CTB-191K22.5					407	24	0.09	2.9e-07
ENSG00000114854	TNNC1					115	6	0.12	0.00019
ENSG00000267302	RP11-178C3.2					71	8	0.13	7e-06
ENSG00000163331	DAPL1					40	4	0.14	0.00018
ENSG00000178372	CALML5					1137	119	0.14	1.6e-05
ENSG00000105427	CNFN					366	50	0.16	0.00048
ENSG00000130598	TNNI2					213	21	0.17	4.5e-05
ENSG00000261040	CTD-2319I12.1					9467	1027	0.17	7.6e-05
ENSG00000130701	RBBP8NL					628	76	0.17	3e-07
ENSG00000165125	TRPV6					58	7	0.18	3.8e-05
ENSG00000187634	SAMD11					17116	1468	0.19	0.00076
ENSG00000166589	CDH16					226	31	0.19	3e-05
ENSG00000269423	CTC-273B12.6					372	38	0.19	0.00053
ENSG00000169509	CRCT1					7480	1259	0.2	3.8e-05
ENSG00000225410	AC107016.1					2918	277	0.2	0.00092
ENSG00000169469	SPRR1B					32731	4735	0.21	3e-06
ENSG00000197921	HES5					620	104	0.21	4.9e-05
ENSG00000181404	XXyac-YRM2039.2					801	92	0.22	8e-05
ENSG00000124107	SLP					50746	8560	0.22	0.00088
ENSG00000107159	CA9					273	39	0.22	1.6e-05
ENSG00000267580	CTD-2540B15.11					591	116	0.23	0.00035
ENSG00000272600	AC007308.7					540	82	0.23	0.00047
ENSG00000240685	RP11-286H14.6					55	12	0.24	0.00054
ENSG00000129455	KLK8					1786	307	0.24	0.00031
ENSG00000183628	DGCR6					983	202	0.25	0.00017
ENSG00000158457	TSPAN33					652	144	0.26	4.2e-05
ENSG00000269741	KLK9					2438	517	0.26	0.00023
ENSG00000138606	SHF					246	56	0.27	2.8e-07
ENSG00000204421	LY6G6C					252	58	0.27	6.9e-05
ENSG00000268739	CTC-518B2.12					6724	1341	0.27	0.00026
ENSG00000237862	RP1-63G5.7					155	30	0.28	0.00018
ENSG00000213022	KLK9					1690	435	0.29	0.00035
ENSG00000109101	FOXN1					2258	505	0.3	5.7e-07
ENSG00000109610	SOD3					77	21	0.31	0.0002
ENSG00000109255	NMU					866	246	0.31	8.7e-05
ENSG00000163216	SPRR2D					15257	3841	0.32	0.00049
ENSG00000137747	TMPRSS13					1556	450	0.32	1.3e-06
ENSG00000166165	CKB					6219	1718	0.32	0.0002
ENSG00000198835	GJC2					594	176	0.33	0.0009
ENSG00000163736	PPBP					256	90	0.34	9.4e-05
ENSG00000214796	RP11-480I12.5					229	58	0.34	0.00033
ENSG00000230259	AC008738.1					1087	334	0.35	0.00055
ENSG00000172382	PRSS27					457	136	0.35	0.00077
ENSG00000261888	AC144831.1					147	42	0.35	6.7e-05
ENSG00000078900	TP73					321	86	0.35	0.00079
ENSG00000127084	FGD3					221	66	0.35	0.00011
ENSG00000245848	CEBPA					1138	359	0.36	0.0006
ENSG00000105963	ADAP1					2323	765	0.36	0.00093
ENSG00000129451	KLK10					38775	10792	0.37	0.00022
ENSG00000183034	OTOP2					138	39	0.39	0.00052
ENSG00000172478	C2orf54					3365	1185	0.39	1.1e-05
ENSG00000237289	CKMT1B					2790	942	0.39	0.00087
ENSG00000188505	NCCRP1					2610	882	0.43	0.00018
ENSG00000075461	CACNG4					242	168	0.43	0.00019
ENSG00000105426	PTPRS,					599	208	0.43	0.00092
ENSG00000163472	TMEM79					6113	2591	0.45	0.00093
ENSG00000158050	DUSP2					264	120	0.45	1.4e-05
ENSG00000064195	DLX3					762	251	0.46	0.00054
ENSG00000187624	C17orf97					216	75	0.46	3.8e-05
ENSG00000188687	SLC4A5					2341	960	0.46	0.00073
ENSG00000105131	EPHX3					476	186	0.46	0.00097
ENSG00000185306	C12orf56					66	26	0.47	3.6e-05
ENSG00000175785	PRIMA1					88	43	0.47	0.00037
ENSG00000092295	TGM1					20441	7736	0.47	0.00084
ENSG00000143590	EFNA3					746	295	0.48	0.00058
ENSG00000172831	CES2					16824	7843	0.49	0.00079
ENSG00000272777	RP11-571L19.8					158	72	0.5	0.00068
ENSG00000166086	JAM3					703	352	0.5	4e-07
ENSG00000003137	CYP26B1									2472	1162	0.5	0.00051
ENSG00000224940	PRRT4									270	89	0.44	0.00062
ENSG00000244681	MTHFD2P1									52	22	0.43	0.00026
ENSG00000177202	SPACA4									61	16	0.42	0.00085
ENSG00000168209	DDIT4									19157	6717	0.42	0.00034
ENSG00000227921	AL353791.1									26	11	0.28	0.00028
ENSG00000271992	RP11-42O15.3									12	2	0.18	0.0007
ENSG00000176681	LRRC37A									18	2	0.17	0.00015
ENSG00000236209	AC104135.2									14	2	0.09	1.5e-06
ENSG00000266729	RP11-534N16.1													59	2	0.13	0.00044
ENSG00000230006	ANKRD36BP2													34	3	0.13	1e-05
ENSG00000214776	RP11-726G1.1													14	4	0.17	0.00038
ENSG00000142549	IGLON5													35	4	0.18	0.00078
ENSG00000174145	KIAA1239													41	6	0.18	0.0001
ENSG00000153930	ANKFN1													25	3	0.19	0.00081
ENSG00000254038	RP11-419C23.1													52	6	0.19	7.1e-07
ENSG00000134760	DSG1													358	14	0.19	1.9e-07
ENSG00000154874	CCDC144B													51	9	0.2	0.00036
ENSG00000260671	RP11-278A23.2													17	5	0.2	6.6e-05
ENSG00000261584	RP11-457M11.5													17	6	0.2	0.00072
ENSG00000143520	FLG2,													58	7	0.2	7.5e-05
ENSG00000269974	RP11-932O9.10													81	40	0.21	2.6e-05
ENSG00000157404	KIT													20	4	0.22	8e-05
ENSG00000106823	ECM2,													66	13	0.25	0.00015
ENSG00000146049	KAAG1													25	7	0.25	2.3e-05
ENSG00000204021	LIPK													182	18	0.26	9.6e-05
ENSG00000207611	MIR149													28	8	0.27	0.00082
ENSG00000260949	KB-1836B5.1													35	9	0.27	0.00031
ENSG00000215875	ST13P20													28	7	0.27	0.0003
ENSG00000246740	CTD-2382E5.1													193	26	0.28	2e-06
ENSG00000178734	C13orf45													40	16	0.29	0.00016
ENSG00000255142	AP006621.6													29	11	0.29	0.00022
ENSG00000169550	MUC15													628	93	0.29	6.5e-06
ENSG00000268119	CTD-2561J22.5													23	8	0.3	4.7e-12
ENSG00000273032	DGCR9													123	42	0.3	0.00016
ENSG00000139269	INHBE													45	11	0.3	0.00036
ENSG00000156282	CLDN17													74	12	0.31	0.00031
ENSG00000143631	FLG													1428	296	0.31	0.00086
ENSG00000231290	APCDD1L-AS1													83	18	0.31	3.1e-06
ENSG00000185873	TMPRSS11B													368	88	0.32	0.00031
ENSG00000226686	AC012309.5													50	17	0.32	0.00011
ENSG00000070669	ASNS													7100	1473	0.32	6.5e-06
ENSG00000198092	TMPRSS11F													1054	181	0.33	0.00026
ENSG00000136010	ALDH1L2													2087	511	0.33	6.8e-06
ENSG00000198569	SLC34A3													110	31	0.34	0.00066
ENSG00000184564	SLITRK6													606	220	0.34	0.00094
ENSG00000170477	KRT4													7990	1592	0.34	0.00075
ENSG00000215146	RP11-313J2.1													190	99	0.35	0.00057
ENSG00000232756	RP5-1185I7.1													81	22	0.35	6e-09
ENSG00000255735	AC110619.1													372	143	0.35	2.6e-06
ENSG00000204420	C6orf25													98	28	0.35	7.9e-05
ENSG00000131398	KCNC3													135	33	0.36	0.00028
ENSG00000088386	SLC15A1													100	31	0.36	5.1e-07
ENSG00000113389	NPR3													920	239	0.38	1.2e-05
ENSG00000205890	RP11-473M20.5													764	226	0.38	0.00014
ENSG00000100197	CYP2D6													80	31	0.38	0.00061
ENSG00000164393	GPR111													308	82	0.39	0.00013
ENSG00000111218	PRMT8													140	49	0.39	0.00036
ENSG00000155962	CLIC2													90	21	0.39	0.00046
ENSG00000118322	ATP10B													706	138	0.4	0.00027
ENSG00000116106	EPHA4													1444	493	0.4	2.2e-05
ENSG00000262434	RP11-676J12.8													79	29	0.4	0.00032
ENSG00000157388	CACNA1D													35	16	0.42	0.0004
ENSG00000185532	PRKG1													101	41	0.42	2.9e-05
ENSG00000124143	ARHGAP40													1038	406	0.42	4.6e-05
ENSG00000182264	IZUMO1													802	282	0.42	0.00053
ENSG00000156103	MMP16													293	134	0.43	0.00041
ENSG00000133710	SPINK5													2261	748	0.43	1.8e-05
ENSG00000120738	EGR1													4988	2079	0.43	0.00022
ENSG00000014257	ACPP													350	119	0.44	5.2e-07
ENSG00000174514	MFSD4													122	44	0.44	0.00096
ENSG00000237975	FLG-AS1													696	267	0.44	2.1e-05
ENSG00000076641	PAG1													1370	506	0.44	1.3e-05
ENSG00000074935	TUBE1													1414	593	0.45	0.00021
ENSG00000269891	ARHGAP19-SLIT1													1006	422	0.45	0.00046
ENSG00000136153	LMO7													36942	13529	0.45	4.9e-07
ENSG00000218416	AC110619.2													526	267	0.45	6.9e-05
ENSG00000085831	TTC39A													340	82	0.45	5.2e-05
ENSG00000073910	FRY													157	43	0.45	0.00035
ENSG00000144452	ABCA12													6095	2208	0.46	7.6e-05
ENSG00000106123	EPHB6													609	184	0.46	0.00094
ENSG00000111981	ULBP1													1380	558	0.46	6.2e-06
ENSG00000065060	UHRF1BP1													4589	2022	0.46	5.2e-06
ENSG00000109654	TRIM2													2909	1129	0.47	0.00058
ENSG00000119686	FLVCR2													463	139	0.47	1.3e-05
ENSG00000147642	SYBU													1606	746	0.47	2.6e-06
ENSG00000263707	RP11-597M12.1													73	30	0.47	0.00087
ENSG00000134317	GRHL1													12326	4802	0.48	0.00012
ENSG00000166535	A2ML1													7833	3036	0.48	5.8e-09
ENSG00000166689	PLEKHA7													4921	2203	0.49	0.00092
ENSG00000108684	ASIC2													50	26	0.49	0.00062
ENSG00000136155	SCEL													21083	9456	0.49	1.1e-06
ENSG00000240694	PNMA2													321	106	0.5	0.00021
ENSG00000188508	KRTDAP	73	12	0.25	0.00079	117	6	0.08	6.3e-06
ENSG00000102854	MSLN	3824	1184	0.36	0.00029	5871	1378	0.21	8.8e-07
ENSG00000088002	SULT2B1	6658	1421	0.36	0.00077	7977	1451	0.22	8.6e-06
ENSG00000102886	GDPD3	423	118	0.38	0.00078	479	90	0.24	7.7e-06
ENSG00000146453	PNLDC1	29	3	0.18	3.2e-08	45	2	0.07	4.2e-08	34	6	0.25	-2
ENSG00000105509	HAS1					222	20	0.2	2.4e-08	182	30	0.33	5e-05
ENSG00000180438	TPRXL					130	44	0.44	0.00018	160	59	0.47	0.00017
ENSG00000150051	MKX									65	9	0.29	6.7e-05	115	9	0.17	9.2e-10
ENSG00000236404	RP11-125B21.2									220	65	0.39	8.3e-05	297	58	0.25	4e-10
ENSG00000113739	STC2									13186	2742	0.32	1.2e-05	13920	2765	0.27	8.4e-08
ENSG00000160200	CBS									2572	499	0.31	2e-08	2506	509	0.27	1.8e-10
ENSG00000249395	CASC9									26	7	0.31	0.00096	36	8	0.28	0.0002
ENSG00000132182	NUP210									61	19	0.34	4e-06	70	18	0.28	3.7e-07
ENSG00000177236	AP006621.1									119	50	0.33	3e-08	97	38	0.32	1.4e-07
ENSG00000140044	JDP2									1787	626	0.39	0.00014	2261	657	0.32	1.2e-06
ENSG00000147852	VLDLR									2375	763	0.39	9.5e-11	3151	948	0.34	3.8e-14
ENSG00000116761	CTH									604	203	0.42	2.8e-10	747	224	0.35	3.8e-15
ENSG00000166123	GPT2									5792	2089	0.42	2.9e-07	6096	1986	0.37	1.1e-09
ENSG00000272949	RP11-514P8.8									58	26	0.41	0.00036	66	24	0.39	0.00037
ENSG00000165716	FAM69B									475	174	0.38	3.2e-06	327	136	0.42	6.5e-05
ENSG00000172828	CES3									269	85	0.4	0.00015	188	68	0.43	0.00085
ENSG00000160145	KALRN									794	388	0.55	2.7e-05	1002	372	0.45	2.2e-09
ENSG00000099260	PALMD									5006	2504	0.56	0.0003	6404	2754	0.48	7.6e-07
ENSG00000141068	KSR1									858	414	0.56	0.00016	893	355	0.5	3.5e-06
ENSG00000073067	CYP2W1					729	96	0.2	5.1e-06	892	136	0.25	0.0001	972	120	0.18	1.6e-07
ENSG00000162006	MSLNL					511	116	0.26	0.00011	552	87	0.26	5.2e-05	258	73	0.26	6e-05
ENSG00000187122	SLIT1					226	69	0.39	5.8e-06	448	114	0.33	1.3e-09	636	124	0.27	3.3e-13
ENSG00000236397	DDX11L2					106	46	0.36	0.00033	118	48	0.33	9.9e-06	111	36	0.27	1.6e-06
ENSG00000007968	E2F2					1376	594	0.44	8.7e-08	849	411	0.47	7.1e-07	660	239	0.36	7.6e-12
ENSG00000061918	GUCY1B3					121	59	0.49	0.00018	164	77	0.48	2.1e-05	231	89	0.42	1.3e-07
ENSG00000140479	PCSK6					820	598	0.62	0.00098	933	630	0.59	7.6e-05	1023	516	0.47	3.6e-09
ENSG00000173898	SPTBN2					8043	4225	0.59	4e-06	9586	4849	0.6	8.5e-06	10789	4299	0.48	1.2e-11
ENSG00000226278	PSPHP1	400	0	0	6.9e-60	446	0	0.0005	4.8e-25	274	0	0	2.7e-29	328	0	0	4.6e-30
ENSG00000143452	HORMAD1	158	0	0.03	2.1e-17	114	1	0.04	2.7e-06	190	0	0.01	2.6e-11	162	1	0.02	3.7e-10
ENSG00000254353	RP11-195E2.4	62	32	0.07	2.8e-10	62	28	0.07	3.6e-05	57	23	0.05	1.2e-07	54	11	0.03	4.7e-09
ENSG00000227827	RP11-958N24.2	85	33	0.1	7e-14	89	21	0.07	2.8e-09	131	16	0.05	2.1e-14	90	10	0.04	9.4e-14
ENSG00000233327	USP32P2	59	8	0.09	2.9e-16	60	4	0.05	1.1e-11	78	3	0.04	2e-16	46	3	0.04	2.2e-13
ENSG00000128965	CHAC1	1120	77	0.11	6e-18	555	63	0.15	3.7e-08	3394	82	0.05	1.8e-22	3780	98	0.04	9.3e-25
ENSG00000273018	CTD-2303H24.2	85	11	0.11	3.2e-15	86	7	0.08	3.8e-11	126	7	0.06	2.2e-16	77	4	0.05	1.9e-15
ENSG00000266992	DHX40P1	14	1	0.06	2e-12	20	0	0.02	3e-07	17	0	0.02	3.6e-09	18	1	0.07	1.8e-06
ENSG00000114374	USP9Y	2848	1270	0.13	9.2e-09	3158	1524	0.12	0.00011	3605	1467	0.1	3.5e-06	3264	1586	0.08	9.7e-08
ENSG00000128165	ADM2	372	45	0.21	2e-08	362	40	0.27	0.00047	990	36	0.09	2e-14	1278	52	0.08	3.5e-16
ENSG00000241287	XXbac-BPG254F23.6	128	38	0.08	1.1e-14	464	38	0.04	3.4e-14	94	30	0.08	7.3e-09	85	29	0.09	3.4e-08
ENSG00000198692	EIF1AY	1019	419	0.09	9.6e-10	870	390	0.05	3.3e-06	950	513	0.06	1.8e-06	1061	562	0.09	1.3e-05
ENSG00000165246	NLGN4Y	694	391	0.13	2.6e-07	868	413	0.09	4.5e-05	706	381	0.09	2e-05	835	401	0.1	2.6e-05
ENSG00000214652	RP11-3N2.13	30	9	0.24	6.4e-07	31	7	0.22	8.5e-05	49	8	0.15	1.5e-08	48	6	0.11	7.5e-10
ENSG00000223534	HLA-DQB1-AS1	94	26	0.1	6.4e-12	308	23	0.05	6e-12	72	18	0.09	4.4e-08	62	19	0.11	1.1e-06
ENSG00000260197	RP11-424G14.1	52	16	0.13	3.2e-06	45	11	0.08	4.3e-05	39	12	0.1	0.00011	32	13	0.11	0.00025
ENSG00000135374	ELF5	96	13	0.22	2.3e-12	76	8	0.15	1.8e-10	104	14	0.2	2.6e-11	262	16	0.11	1.6e-20
ENSG00000075673	ATP12A	944	110	0.23	1.8e-13	870	164	0.32	1.5e-06	866	117	0.25	5.3e-10	2208	101	0.12	4.2e-24
ENSG00000253406	AC012613.2	98	12	0.18	2.5e-15	97	10	0.14	8.2e-13	126	12	0.13	4.2e-17	158	12	0.12	6.3e-18
ENSG00000257482	ZNF727	16	5	0.27	2.6e-05	19	4	0.23	0.00093	29	6	0.19	8.1e-06	27	3	0.12	2.7e-07
ENSG00000233070	ZFY-AS1	18	6	0.11	2e-07	18	3	0.05	3.8e-07	16	6	0.11	4.6e-05	16	7	0.12	0.0001
ENSG00000007933	FMO3	20	4	0.17	2e-09	28	3	0.08	1.5e-08	26	3	0.12	3.5e-09	23	3	0.13	2e-07
ENSG00000196126	HLA-DRB1	50	60	0.13	1.9e-08	76	52	0.07	5.1e-08	38	46	0.13	1.9e-05	40	41	0.13	2.3e-05
ENSG00000203786	KPRP	100	22	0.33	6.4e-07	139	14	0.17	2e-11	152	20	0.22	7.7e-11	214	16	0.14	1.1e-15
ENSG00000171051	FPR1	46	2	0.14	4.7e-08	57	2	0.08	4.1e-06	36	2	0.19	0.00051	61	3	0.15	4.1e-05
ENSG00000181143	MUC16	148	60	0.33	0.00094	238	34	0.2	6.4e-05	442	87	0.25	0.00062	602	81	0.16	6.6e-07
ENSG00000115457	IGFBP2	6722	862	0.11	1.1e-20	12712	1080	0.06	2.3e-24	5622	1154	0.12	5.4e-14	4670	1905	0.16	1.2e-10
ENSG00000186474	KLK12	522	58	0.16	3.7e-10	577	46	0.07	2.1e-12	575	77	0.16	4.6e-07	779	86	0.17	1.3e-06
ENSG00000135069	PSAT1	7830	1909	0.36	1.3e-09	6158	2338	0.49	0.0004	8698	1663	0.27	1.5e-13	12368	1558	0.18	3.7e-24
ENSG00000167759	KLK13	512	140	0.3	1.1e-22	552	106	0.24	5.2e-25	791	158	0.24	2.8e-30	975	154	0.18	8.6e-42
ENSG00000142149	HUNK	133	44	0.3	9.3e-13	205	54	0.24	5.8e-15	113	42	0.3	2.7e-11	135	28	0.19	9.9e-18
ENSG00000133048	CHI3L1	266	38	0.34	4.9e-08	200	21	0.23	2.6e-09	325	36	0.29	5e-09	513	42	0.2	1.8e-14
ENSG00000161798	AQP5	860	106	0.17	1.4e-14	1237	102	0.1	1.9e-18	742	131	0.21	7.2e-09	977	171	0.22	8.1e-09
ENSG00000229415	SFTA3	211	69	0.26	2e-15	224	49	0.22	1.7e-14	186	39	0.24	2.3e-14	178	44	0.22	6.3e-15
ENSG00000214711	CAPN14	426	138	0.45	2.4e-05	435	110	0.4	8.8e-06	513	140	0.37	2.7e-07	586	85	0.22	9.3e-16
ENSG00000105880	DLX5	112	24	0.4	0.0006	173	23	0.29	3.8e-05	112	12	0.25	4.1e-06	132	14	0.24	2.9e-06
ENSG00000253563	NKX2-1-AS1	178	87	0.45	0.00047	162	49	0.37	0.00024	168	38	0.24	1.3e-09	139	38	0.25	2.6e-08
ENSG00000184674	GSTT1	721	724	0.24	1.6e-07	1254	646	0.15	3e-09	757	654	0.22	2.4e-06	718	720	0.25	1.3e-05
ENSG00000163141	BNIPL	458	104	0.43	7.3e-06	400	70	0.3	7.6e-09	504	111	0.43	3.7e-05	856	97	0.26	3.2e-12
ENSG00000100033	PRODH	1352	444	0.39	0.00011	1597	311	0.22	9.6e-09	1570	206	0.26	1.6e-07	1275	337	0.28	1.1e-06
ENSG00000169474	SPRR1A	6329	874	0.24	5.8e-07	9235	870	0.14	1e-08	6788	1093	0.28	0.00051	15258	2280	0.29	0.00057
ENSG00000121207	LRAT	1070	555	0.55	5.1e-05	1094	527	0.54	0.00014	1245	472	0.41	9.5e-10	1867	605	0.35	7.4e-14
ENSG00000141622	RNF165	450	225	0.55	0.00086	630	284	0.47	3.9e-05	374	124	0.32	6.1e-11	475	187	0.38	2.4e-08
